# Supplementary material for: Pharmacophore-Assisted Covalent Docking Identifies a Potential Covalent Inhibitor for Drug-Resistant Genotype 3 Variants of Hepatitis C Viral NS3/4A Serine Protease
Source: Viruses. 2024 Aug 3;16(8):1250. doi: 10.3390/v16081250 (PMC11359326; doi:10.3390/v16081250)
Supplement: Supplementary file 1 [file viruses-16-01250-s001.zip]

Archive with 18 entries (18 files):
- Supplementary Figure S1 Structural representation of HCV NS34A.jpg
- Supplementary Figure S2 Ramachandran Analysis of HCV NS34A G3 Variants.jpg
- Supplementary Figure S3 - ROC Analysis of AAHH pharmacophore hypothesis.png
- Supplementary Figure S4 - The best pharmacophore model AAHH.jpg
- Supplementary Figure S5 - Two-dimensional (2D) chemical structures of compounds obtained using covalent docking.jpg
- Supplementary Figure S6 - Compounds obtained using glide docking-based virtual screening.jpg
- Supplementary Figure S7 - Interaction analysis of alpha-ketoamide inhibitor Boceprevir (PDB2OC8).png
- Supplementary Table S1 - HCV NS34A Binding Site Analysis.xlsx
- Supplementary Table S10 - SEA results.xlsx
- Supplementary Table S11 - SwissTargetPrediction.xlsx
- Supplementary Table S2 - Ligand-binding residues of HCV NS34A.xlsx
- Supplementary Table S3 - Representative Sequences for Identified Mutations.xlsx
- Supplementary Table S4 - Template identification for modeling HCV NS34A G3 variants using BLAST.xlsx
- Supplementary Table S5 - Structural Evaluation of HCV NS34A G3 Varaint Models.xlsx
- Supplementary Table S6 - List of Inhibitors reported for HCV NS34A.xlsx
- Supplementary Table S7 - List of ligands filtered for docking .xlsx
- Supplementary Table S8 - List of compounds obtained using covalent docking.xlsx
- Supplementary Table S9 - Compounds obtained using glide docking-based virtual screening.csv
