# Supplementary material for: Pharmacophore-Assisted Covalent Docking Identifies a Potential Covalent Inhibitor for Drug-Resistant Genotype 3 Variants of Hepatitis C Viral NS3/4A Serine Protease
Source: Viruses. 2024 Aug 3;16(8):1250. doi: 10.3390/v16081250 (PMC11359326; doi:10.3390/v16081250)
Supplement: Supplementary file 1 [file viruses-16-01250-s001.zip › Supplementary Table S1 - HCV NS34A Binding Site Analysis.xlsx]

## Sheet: PDBs for Binding Site Analysis
	Sr. No.	PDB ID	Inhibitor Name	Genotype	Mutation	Interacting Residues
	1	6PIX	(WK-25)	-	-	Q41, T42, F43, Y56, H57, G58, V78, D81, I132, L135, K136, G137, S139, F154, R155, A156, A157, V158
	2	6PIY	(NR02-61)	-	-	Q41, T42, F43, Y56, H57, G58, V78, D81, R123, I132, L135, K136, G137, S139, F154, R155, A156, A157
	3	6PJ1	MK- 5172	-	-	Q41, T42, F43, Y56, H57, G58, V78, D81, R123, I132, L135, K136, G137, S139, F154, R155, A156, A157
	4	6PIV	(NR03-77)	-	D168A	Q41, T42, F43, Y56, H57, G58, V78, D81, R123, I132, L135, K136, G137, S139, R155, A156, A157, V158, A168
	5	6PIW	(NR03-67)	-	-	Q41, F43, Y56, H57, G58, V78, D81, I132, L135, K136, G137, S139, F154, R155, A156, A157
	6	6PJ0	(NR01-97)	-	D168A	Q41, T42, F43, Y56, H57, G58, V78, D81, R123, I132, L135, K136, G137, S139, F154, R155, A156, A157, A168
	7	6PJ2	(AJ-65)	-	-	Q41, T42, F43, Y56, H57, V78, D81, I132, L135, K136, G137, S139, F154, R155, A156, A157, V158, S159
	8	6PIU	(NR03-68)	-	-	Q41, T42, F43, Y56, H57, G58, V78, D81, R123, I132, L135, K136, G137, S139, F154, R155, A156, A157, S159
	9	7D5L	BMS-986144	Pangenotype	-	Q41, T42, F43, H57, G58, V78, D79, D81, R123, I132, L135, G137,K136, S139, F154, R155, A156, A157, V158
	10	5EQR	(NR03-68)	1a/3a	I132L, D168Q	Q41, T42, F43, H57, G58, D79, D81, L132, L135, K136, G137, S139, F154, R155, A156, A157, Q168
	11	5EQS	(NR03-68)	1a/3a	I132L	F43, Y56, H57, G58, V78, D79, D81, L132, L135, K136, G137, S139, F154, R155, A156, A157
	12	5ESB	Vaniprevir	1a/3a	I132L, D168Q	Q41, F43, H57, G58, D79, D81, L132, K136, L135, K136, G137, S139, F154, R155, A156, Q168
	13	5ETX	MK-5172	-	A156T	Q41, F43, H57, G58, D81, I132, L135, K136, G137, S139, F154, R155, T156, A157, V158, S159, D168
	14	6CVW	MK-5172	-		Q41, F43, Y56, H57, G58, V78, R123, I132, L135, K136, G137, S139, F154, R155, A156, A157, V158, D168
	15	5EPY	(MK-5172 P1-P3 macrocyclic analogue)	-	A156T	Q41, Y56, H57, V78, D81, I132, L135, K136, G137, A139, F154, R155, T156, A157
	16	5EPN	(MK-5172 P1-P3 macrocyclic analogue)	-	-	Q41, T42, F43, Y56, H57, G58, V78, D81, R123, I132, L135, K136, G137, S139, F154, R155, A156, A157,
	17	4A92	F9K	1b	-	Q41, F43, H57, G58, V78, D79, D81, R123, V132, L135, K136, G137, S139, F154, R155, A156, A157, V158, D527, H528
	18	6NZT	Voxilaprevir	1a	D168Q	Q41, T42, F43, Y56, H57, G58, V78, D81, I132, L135, K136, G137, S139, F154, R155, A156, A157, Q168,
	19	5EQQ	(MK-5172 linear analogue)		S139A	Q41, T42, F43, Y56, H57, G58, V78, R123, I132, K136, G137, A139, F154, R155, A156, A157, D168
	20	2FM2	SCH446211	1a	-	T40, Q41, T42, H57, D81, I132, L135, K136, G137, S139, F154, R155, A156, A157, D168
	21	3RC6		1a	-	-
	22	6NZV	L9J Compound 12	1a	D168Q	Q41, T42, F43, Y56, H57, G58, V78, D81, R123, I132, L135, K136, G137, S139, F154, R155, A156, A157, Q168
	23	6PIZ	(NR02-24)		D168A	Q41, T42, F43, Y56, H57, G58, V78, D81, R123, I132, L135, K136, G137, S139, F154, R155, A156, A157
	24	6C2M	SUE		A156T	Q41, F43, H57, G58, V78, D81, R123, L135, K136, G137, S139, F154, R155, T156, A157
	25	4TYD	Azetidine inhibitors (3EO)	-	T42S,V78D, I132V	S42, F43, Y56, H57, G58, D78, D79, H110, P131, V132, Y134, S133, K136, G137, S139, F154, R155, A156, A157, G162, D168
	26	3M5L	TMN-191	1a	-	Q41, F43, H57, G58, D79, D81, R123, I132, L135, K136, A139, F154, R155, A156, A157,
	27	3M5N	4B5A	1a	-	-
	28	3M5M	N/A	1a	-	-
	29	3M5O	5A5B	1a	-	-
	30	4A1V	CP5-46A-4D5E	1b	-	-
	31	2OBO	SCH476776	1b	-	Q41, H57, D81, L135, K136, G137, S139, F154, R155, A156, A157, V158, D168
	32	6DIT	GKJ	-	-	-
	33	6DIR	GKA	-	-	Q41, T42, F43, Y56, H57, G58, V78, D81, R123, I132, L135, K136, G137, S139, F154, R155, A156, V158, S159,
	34	4U01	39W	1b	T42S, I132V	Q41, S42, F43, H57, G58, D79, Q80, V132, G137, S139, F154, R155, A156, A157, C159
	35	4WF8	Asunaprevir	-	-	-
	36	6UE3	9H4	-	D168A	Q41, T42, F43, Y56, H57, V78, D81, R123, I132, L135, K136, G137, S139, F154, R155, A156, A157,
	37	3SUE	MK-5172	1a	R155K	-
	38	3SUF	MK-5172	1a	D168A	Q41, F43, Y56, H57, G58, V78, D81, R123, L135, K136, G137, S139, F154, R155, A156, A157,
	39	3SUG	MK-5172	1a	A156T	Q41, F43, Y56, H57, G58, V78, D81, R123, I132, L135, K136, G137, A139, F154, R155, T156, A157, D168
	40	3SUD	MK-5172	1a	-	Q41, F43, Y56, H57, G58, V78, D81, R123, L135, K136, G137, A139, F154, R155, A156, A157
	41	5VOJ	JZ01-15, an analogue of 5172-mcP1P3	1a	-	Q41, T42, F43, Y56, H57, G58, V78, D81, R123, I132, L135, K136, G137, S139, F154, R155, A156, A157,
	42	5VP9	AM-07, an analogue of 5172-mcP1P3	1a	-	Q41, T42, F43, Y56, H57, G58, V78, D81, R123, I132, L135, K136, G137, S139, F154, R155, A156, A157, D168
	43	2GVF	SCH419021	1a	S159C	T40, Q41, T42, H57, D81, I132, L135, K136, G137, S139, R155, A156, A157, C159, D168
	44	6P6Q	Grazoprevir	1a/3a	I132L, D168Q	Q41, F43, Y56, H57, G58, V78, D81, L132, L135, K136, G137, F154, R155, A156, A157, Q168
	45	4A1T	DTT	1b	-	Asn27, Q28, R7+E81
	46	6CVY	FHD	-	-	Q41, T42, F43, Y56, H57, G58, V78, D81, R123, I132, L135, K136, G137, S139, F154, R155, A156, A157, V158, D168
	47	6CVX	FH4	-	-	Q41, T42, F43, Y56, H57, G58, V78, D81, R123, I132, L135, K136, G137, F154, R155, A156, A157, V158, D168
	48	6C2N	Danoprevir	1a	Y56H, D168A	-
	49	6P6T	Glecaprevir	4a	T42S	Q41, S42, Y56, H57, G58, V78, D81, R123, I132, L135, G137, S139, F154, R155, A157, D168
	50	6P6V	Glecaprevir	5a	-	Q41, T42, F43, F56, H57, G58, V78, D81, R123, I132, L135, K136, G137, S139, F154, R155, A156, A157, V158, C159, D168
	51	6P6Z	Glecaprevir	4a	T42S	Q41, S42, F43, T56, H57,G58, V78, D81,R123, I132, K136, F154, S139, R155, A157, D168,
	52	6P6M	Glecaprevir	1a	S159C	Q41, F43, Y56, H57, G58, V78, D81, R123, I132, L135, K136, G137, S139, F154, R155, A156, A157, D168
	53	6P6L	Glecaprevir	1a	-	Q41, T42, F43, Y56, H57, G58, R123,I132, L135, K136, G137, S139, F154, R155, A156, A157, D168
	54	6P6O	Glecaprevir	1a	D168E	Q41, T42, F43, Y56, H57, G58, V78, D81,R123, L135, K136, G137, R155, A156, A157, E168
	55	6P6S	Glecaprevir	3a	-	-
	56	6P6R	Glecaprevir	1a/3a	I132L, D168Q	Q41, T42, F43, Y56, H57,G58, V78, D81, L132, L135, K136, F154, R155, A156, A157,Q168
	57	2F9U	5NH	-	S159C	T40, Q41, T42, H57, D81, I132, K136, G137, S139, F154, R155, A156, A157, C159, D168
	58	2OBQ	SCH503034	1a	-	N/A
	59	2OC1	HU2	1a	-	Q41, T42, H57, D81, R109, R123, I132, L135, K136, G137, S139, F154, R155, A156, A157, D168
	60	2A4G	SCH225724	1a	S159C	Q41, T42, F43, H57, D81, R123, K136, G137, S139, R155, A156, A157, C159, D168
	61	3SU0	Danoprevir	1a	R155K	Q41, H57, G58, V78, D79, D81, R123, I132, L135, K136, G137, A139, F154, R155, A156, A157, D168,
	62	3SU1	Danoprevir	1a	D168A	Q41, T42, F43, G58, H57, D79, R123, I132, L135, K136, A139, F154, R155, A156, A157
	63	3SU2	Danoprevir	1a	A156T	Q41, T42, F43, H57, G58, V78, D79, D81, I132, L135, K136, G137, A139, F154, R155, T156, A157,
	64	3SU3	Vaniprevir	1a	-	Q41, F43, H57, G58, D79, D81, R123, L135, K136, G137, A139, F154, R155, A156, V158, D168
	65	3SU4	Vaniprevir	1a	R155K	Q41, T42, F43, Y56, H57, G58, V78, D79, D81, R123, L135, K136, G137, A139, F154, K155, A156, A157, D168
	66	3SU5	Vaniprevir	1a	D168A	Q41, F43, H57, G58, D79, D81, R123, L135, K136, A139, F154, R155, A156, A157, V158, A168,
	67	3SV7	Telaprevir	1a	R155K	Q41, T42, H57, D81, R123, L135, K136, G137, S139, K155, A156, A157, V158, S159, D168
	68	4WH6	Asunaprevir	1a	R155K	Q41, F43, H57, G58, V78, D81, R123, I132, L135, K136, G137, S138, S139, F154, K155, A156, A157, D168
	69	4WH8	Asunaprevir	1a	S139A	Q41, F43, H57, G58, V78, D81, L135, K136, G137, A139, F154, R155, A157
	70	2OC8	U5G(boceprevir)	1a	-	H57, D81, R123, I132, L135, G137, S139, F154, R155, A156, A157, V158
	71	2OC7	HU4	1a	S159C	H57, D81, R123, I132, L135, G137, S139, F154, R155, A156, A157, C159, D168
	72	2OC0	HU1	1a	S159C	H57, D81, I132, L135, K136, G137, S139, F154, R155, A156, A157, C159
	73	3RC4		1a	S139A	H57, L135, G137, A139, F154, R155, A156, A157, V158, S159, T160 ()
	74	6DIS	GKG	-	-	Q41, T42, F43, Y56, H57,G58,V78, D81, R123, I132, G137, S139, F154, R155, A156, A157
	75	6DIV	GKA	-	-	T42, F43, Y56, H57, V78, I132, L135, F154, R155, A156, A157, S159,
	76	6DIU	GKM	-	-	Q41, T42, F43, Y56, H57, G58, V78, D81, I132, L135, K136, G137, S139, F154, R155, A156, A157, V158, D168
	77	6DIW	GKG	-	D168A	Q41, T42, F43, Y56, H57, G58, V78, I132, L135, K136, G137, S139, R155, A156, A157,
	78	6DIQ	-	-	D168A	Q41, T42, F43, Y56, H57, G58, V78, R123, I132, L135, K136, G137, S139, F154, R155, V158, S159, D168
	79	6C2O	Danoprevir	-	Y56H	Q41, T42, F43, H57, G58, D79, D81, R123, I132, L135, K136, S139, F154, R155, A156, A157
	80	3RC5	-	1a	-	H57, R123, I132, K136, L135, G137, A139, F154, R155, A156, A157, V158, S159, T160, D168,
	81	2A4Q	FNH	-	S159C	Q41, T42, H57, D81, K136, G137, S138, S139, R155, A156, A157, C159
	82	1DY9	2ZF	1b	S159C	H57, D81, R123, K136, G137, S138, S139, R155, A156, A157, C159, D168
	83	1DY8	0F7	1b	S159C	H57, D81, L135, K136, G137, S138, S139, F154, R155, A156, A157, C159, D168
	84	2F9V	BN6	1a	S159C	Q41, T42, H57, D81, I132, L1135, K136, G137, S138, S139, F154, R155, A156, A157, V158, C159, D168
	85	3SU6	vaniprevir	1a	A156T	Q41, T42, F43, H57, V78, D79, D81, R123, L135, K136, G137, A139, F154, R155, T156, A157, D168
	86	3SV6	Telaprevir	1a	-	-
	87	3SV8	Telaprevir	1a	D168A	Q41, T42, H57, D81, R123, L135, K136, G137, S139, R155, A156, A157, V158, S159,
	88	3SV9	Telaprevir	1a	A156T	Q41, T42, H57, D81, R123, L135, K136, G137, S139, F154, T156, A157, S159, D168
	89	1RTL	CPX	1a	-	Q41, H57, G58, D81, I132, L135, S139, F154, R155, A156, A157, D168
	90	6VDM	glecaprevir	1a	A156T, D168E	Q41, T42, F43, Y56, H57, G58, V78, D81, I132, K136, G137, S139, F154, R155, T156, A157, E168
	91	6VDL	glecaprevir	1a	A156T	Q41, F43, Y56, H57, G58, V78, D81, I132, L135, G137, S139, R155, T156, A157
	92	1DXP	-	1b	-	N/A
	93	4KTC	1X3	1b	I132V	Q41, F43, Asn49, G50, V51, H57, G58, M74, Y75, D81, P86, V132, L135, K136, G137, F154, A156, A157, V158
	94	2QV1		1a	V36M	-
	95	2OIN	SAH	-	R155K	-
	96	3LON	NNA(narlaprevir)	1a	-	-
	97	3LOX	MCX(Boceprevir)	1a	-	-
	98	4K8B	1RR	1b	I132V, S159C	Y56, H57, V78, D79, D81, R123, V132, L135, K136, G137, S139, F154, R155, A157, V158, C159, D168
	99	4B73	4VA	1b	-	V78, D79, D81, R155, F486, L517, V524, C525, Q526, V630
	100	4B75	4VA	1b	-	V78, D79, Q80, D81, R155, M485, F486, L517, V524, C525, Q526, L630
	101	4B76	PW1	1b	-	H57, V78, D79, D81, R155, M485, F486, V524, C525, Q526, V630
	102	3EYD	BE8 (Inhibitor Derived from a Boronic Acid)	1a	S159C	H57, D81, R123, I132, L135, K136, G137, S139, F154, R155, A156, A157, V158, C159, D168
	103	4NWL	bms-650032 (2R9)	1a	S159C	F43, Y56, H57, G58, V78, D79, D81, R123, L135, K136, G137, S139, F154, R155, A156, A157, V158, C159
	104	4I32	1BV (compound 4)	1b	D168V	-
	105	4I33	1BV (compound 4)	1b	R155K	-
	106	3OYP	0Y8	1b	I132V,S159C	Q41, F43, H57, G58, D81, V132, L135, K136, G137, S139, R155, A156, A157, V158, C159,
	107	1W3C	Dn1 (Peptidomimetic)	1b	S159C	H57, D81, K136, G137, S138, S139, R155, A156, A157, C159
	108	4NWK	2R8 bms-605339	1a	-	Q41, F43, H57, G58, D79, D81, I132, L135, G137, S139, F154, R155, A156, A157, D168
	109	2XNI	inhibitor derived from amino cyclic boronates	1a	-	H57, D81, R123, L135, K136, G137, S139, F154, R155, A156, A157, D168
	110	6BQJ	Z1B(COMPOUND 16)	1a	S159C	Q41, T42, F43, Y56, H57, V78, D79, D81, R123, I132, L135, G137, S139, F154, R155, A156, V158, C159, D168
	111	6BQK	Z1E(COMPOUND 18)	1a	-	Q41, F43, V78, D81, R123, L135, K136, G137, S139, F154, R155, A156, A157, V158
	112	2A4R	BNH	1a	S159C	Q41, T42, F43, H57, D81, R123, I132, L135, K136, G137, S139, R155, A156, A157, V158, C159
