# Supplementary material for: Pharmacophore-Assisted Covalent Docking Identifies a Potential Covalent Inhibitor for Drug-Resistant Genotype 3 Variants of Hepatitis C Viral NS3/4A Serine Protease
Source: Viruses. 2024 Aug 3;16(8):1250. doi: 10.3390/v16081250 (PMC11359326; doi:10.3390/v16081250)
Supplement: Supplementary file 1 [file viruses-16-01250-s001.zip › Supplementary Table S10 - SEA results.xlsx]

## Sheet: Sheet1
Target Key	Target Name	Description	P-Value	MaxTC
ALDR_BOVIN	AKR1B1	Aldo-keto reductase family 1 member B1	7.256e-47	0.39
O69002_PSEAI	pigA	Biliverdin-producing heme oxygenase	4.214e-25	0.31
AK1A1_PIG	AKR1A1	Aldo-keto reductase family 1 member A1	6.298e-23	0.29
GATA4_MOUSE	Gata4	Transcription factor GATA-4	2.043e-14	0.33
NKX25_MOUSE	Nkx2-5	Homeobox protein Nkx-2.5	2.043e-14	0.33
RNT1_ASPOR	rntA	Guanyl-specific ribonuclease T1	2.701e-13	0.29
CISD1_HUMAN	CISD1	CDGSH iron-sulfur domain-containing protein 1	6.279e-13	0.44
PDR5_YEAST	PDR5	Pleiotropic ABC efflux transporter of multiple drugs	1.758e-12	0.29
PPAC_HUMAN	ACP1	Low molecular weight phosphotyrosine protein phosphatase	5.878e-11	0.34
ALDR_HUMAN	AKR1B1	Aldo-keto reductase family 1 member B1	3.147e-10	0.39
ENPP2_HUMAN	ENPP2	Ectonucleotide pyrophosphatase/phosphodiesterase family member 2	9.789e-09	0.35
AK1A1_RAT	Akr1a1	Aldo-keto reductase family 1 member A1	9.882e-09	0.29
Q5A7N4_CANAL	TPT1	tRNA 2'-phosphotransferase	1.043e-08	0.29
PTN22_HUMAN	PTPN22	Tyrosine-protein phosphatase non-receptor type 22	1.758e-08	0.3
LIPP_PIG	PNLIP	Pancreatic triacylglycerol lipase	7.95e-08	0.29
