# Supplementary material for: Pharmacophore-Assisted Covalent Docking Identifies a Potential Covalent Inhibitor for Drug-Resistant Genotype 3 Variants of Hepatitis C Viral NS3/4A Serine Protease
Source: Viruses. 2024 Aug 3;16(8):1250. doi: 10.3390/v16081250 (PMC11359326; doi:10.3390/v16081250)
Supplement: Supplementary file 1 [file viruses-16-01250-s001.zip › Supplementary Table S11 - SwissTargetPrediction.xlsx]

## Sheet: SwissTargetPrediction
Target	Uniprot ID	ChEMBL ID	Target Class	Probability*	Known actives (3D)
Bifunctional protein NCOAT	O60502	CHEMBL5921	Enzyme	0.0978745	16
Aminopeptidase N	P15144	CHEMBL1907	Protease	0.0978745	18
Dipeptidyl peptidase IV	P27487	CHEMBL284	Protease	0.0978745	41
Alpha-L-fucosidase I	P04066	CHEMBL4176	Enzyme	0.0978745	41
Tyrosyl-tRNA synthetase	P54577	CHEMBL3179	Enzyme	0.0978745	5
Purine nucleoside phosphorylase	P00491	CHEMBL4338	Enzyme	0.0978745	100
DNA (cytosine-5)-methyltransferase 1	P26358	CHEMBL1993	Writer	0.0978745	2
Beta-glucocerebrosidase	P04062	CHEMBL2179	Enzyme	0.0978745	59
S-methyl-5-thioadenosine phosphorylase	Q13126	CHEMBL4941	Enzyme	0.0978745	46
Adenosine A1 receptor	P30542	CHEMBL226	Family A GPCR	0.0978745	424
Beta-galactosidase	P16278	CHEMBL2522	Hydrolase	0.0978745	6
Alpha-mannosidase 2A1	Q16706	CHEMBL4056	Enzyme	0.0978745	4
Apoptosis regulator Bcl-2	P10415	CHEMBL4860	Other ion channel	0.0978745	1
Carbonic anhydrase II	P00918	CHEMBL205	Lyase	0.0978745	132
Liver glycogen phosphorylase	P06737	CHEMBL2568	Enzyme	0.0978745	28
*Probability score indicated the target to be a true positive for the ligand.
