# Supplementary material for: Pharmacophore-Assisted Covalent Docking Identifies a Potential Covalent Inhibitor for Drug-Resistant Genotype 3 Variants of Hepatitis C Viral NS3/4A Serine Protease
Source: Viruses. 2024 Aug 3;16(8):1250. doi: 10.3390/v16081250 (PMC11359326; doi:10.3390/v16081250)
Supplement: Supplementary file 1 [file viruses-16-01250-s001.zip › Supplementary Table S2 - Ligand-binding residues of HCV NS34A.xlsx]

## Sheet: Ligand-Binding Residues 
	Binding Site Residues of HCV NS3/4A	T40, Q41, T42, F43, Y56, H57, G58, V78, D79, Q80, D81, H110, R123, P131, I132, Y134, L135, K136, G127, S138, S139, F154, R155, A156, A157, V158, S159, D168, M485, F486, L517, V524, C525, Q526, V630
