# Supplementary material for: Pharmacophore-Assisted Covalent Docking Identifies a Potential Covalent Inhibitor for Drug-Resistant Genotype 3 Variants of Hepatitis C Viral NS3/4A Serine Protease
Source: Viruses. 2024 Aug 3;16(8):1250. doi: 10.3390/v16081250 (PMC11359326; doi:10.3390/v16081250)
Supplement: Supplementary file 1 [file viruses-16-01250-s001.zip › Supplementary Table S3 - Representative Sequences for Identified Mutations.xlsx]

## Sheet: HCV NS34A G3 Variants
Variant No.	Variant Identifier	Mutations within NS3/4A sequences	Sequence
1	CAM56138.1	H57R, R123T, I132L, Y134C, D168Q	APITAYTQQTRGLLGTIVTSLTGRDKNVVTGEVQVLSTATQTFLGATVGGVMWTVYRGAGSRTLAGAKHPALQMYTNVDQDLVGWPAPPGAKSLEPCACGSADLYLVTRDADVIPARRRGDSTASLISPRPLACLKGSSGGPIMCPLGHVVGIFRAAVCTRGVAKSLQFIPVETLSTQARSPSFSDNSTPPAVPQSYQVGYLHAPTGSGKSTKVPAAYVAQGYDVLVLNPSVAATLGFGTYMSRAYGIDPNIRTGNRTVTTGAKLTYSAYGKFLADGGCSGGAYDVIICDECHAQDATSILGIGTVLDQAEAAGVRLTVLATATPPGSITVPHPNIEEVALGPEGEIPFYGKAIPIALLKGGRHLIFCHSRKKCDELASKLRGMGLNAVAYYRGLDVSI…
2	5EQS (PDB)	Q80K, R123T, I132L, D168Q	KKGSVVIVGRINLSGDTAYAQQTRGEEGCQETSQTGRDKNQVEGEVQIVSTATQTFLATSINGVLWTVYHGAGTRTIASPKGPVTQMYTNVDKDLVGWQAPQGSRSLTPCTCGSSDLYLVTRHADVIPVRRRGDSTGSLLSPRPLSYLKGSSGGPLLCPAGHAVGIFRAAVCTRGVAKAVQFIPVESLETTM
3	CAM56201.1	R123T, I132L, Y134C, S139P, R155G, D168Q	APITAYAQQTRGLLGTIVTSLTGRDKNVVTGEIQVLSTATQTFLGTTVGGVMWTVYHGAGSRTLAGAKHPALQMYTNVDQDLVGWPAPPGAKSLEPCTCGSADLYLVTRDADVIPARRRGDSTASLLSPRPLACLKGSPGGPVMCPSGHVAGIFGAAVCTRGVAKALQFVPVETLSTQARSPSFSDNSTPPAVPQSYQVGYLHAPTGSGKSTKVPAAYVAQGYNVLVLNPSVAATLGFGSFMSRAYGIDPNIRTGNRTVTTGAKLTYSTYGKFLADGGCSGGAYDVIICDECHAQDATSILGIGTVLDQAETAGVRLTVLATATPPGSITVPHSNIEEVALGSEGEIPFYGKAIPIALLKGGRHLIFCHSKKKCDELASRLRGMGLNAVAYYRGLDVSV…
4	CAM56106.1	R123T, I132L, Y134C, D168Q, C525W	APITAYAQQTRGLLGTIVTSLTGRDKNVVTGEVQVLSTTTQTFLGTTVGGVMWTVYHGAGSRTLAGAKHPALQMYTNVDQDLVGWPAPPGAKSLELCTCGSADLYLVTRDADVIPARRRGDSTASLLSPRPLACLKGSSGGPVMCPSGHVAGIFRAAVCTRGVAKALQFIPVETLSTQARSPSFSDNSTPPAVPQSYQVGYLHAPTGSGKSTKVPAAYVAQGYNVLVLNPSVAATLGFGSYMSRAHGIDPNIRTGNRTVTTGAKLTYSTYGKFLADGGCSGGAYDVIICDECHAQDATSILGIGTVLDQAETAGVRLTVLATATPPGSITVPHSNIEEVALGSEGGIPFYGKAIPIAQLEGGRHLIFCHSRKKCDELASKLRGMGLNAVAYYRGLDVSV…
5	CAM56100.1	R123T, I132L, Y134C, D168Q, C525Y	APITAYAQQTRGLLGTIVTSLTGRDKNVVTGEVQVLSTTTQTFLGTTVGGVMWTVYHGAGSRTLAGAKHPALQMYTNVDQDLVGWPAPPGAKSLELCTCGSADLYLVTRDADVIPARRRGDSTASLLSPRPLACLKGSSGGPVMCPSGHVAGIFRAAVCTRGVAKALQFIPVETLSTQARSPSFSDNSTPPAVPQSYQVGYLHAPTGSGKSTKVPAAYVAQGYNVLVLNPSVAATLGFGSYMSRAYGIDPNIRTGNRTVTTGAKLTYSTYGKFLADGGCSGGAYDVIICDECHAQDATSILGIGTVLDQAETAGVRLTVLATATPPGSITVPHSNIEEVALGSEGEIPFYGKAIPIAQLKGGRHLIFCHSRKKCDELASKLRGMGLNAVAYYRGLDVSV…
6	CAM56088.1	F43L, R123T, I132L, Y134C, D168Q	APITAYAQQTRGLLGTIVTGLTGRDKNVVTGEVQVLSTATQTLLGTTVGGVMWTVYHGAGSRTLAGAKHPALQMYTNVDQDLVGWPAPSGAKSLEPCACGSADLYLITRDADVIPARRRGDSTASLLSPRPLACLKGSSGGPVMCPSGHVAGIFRAAVCTRGVAKALQFIPVETLSTQARSPSFSDNSTPPAVPQSYQVGYLHAPTGSGKSTKVPAAYVAQGYNVLVLNPSVAATLGFGSFMSRAYGIDPNIRTGNRTVTTGAKLTYSTYGKFLADGGCSGGAYDVIICDECHAQDATSILGIGTVLDQAETAGVRLTVLATATPPGSITVPHSNIEEVALGSEGEIPFYGKAIPIALLKGGRHLIFCHSKKKCEEIASKLRGMGLNAVAYYRGLDVSV…
7	CAM56077.1	R123T, I132L, Y134C, D168Q, Q526H	APITAYAQQTRGLLGTIVTGLTGRDKNVVTGEVQVLSTATQTFLGTTVGGVMWTVYHGAGSRTLAGAKHPALQMYTNVDQDLVGWPAPSGAKSLEPCACGSADLYLITRDADVIPARRRGDSTASLLSPRPLACLKGSSGGPVMCPSGHVAGIFRAAVCTRGVAKALQFIPVETLSTQARSPSFSDNSTPPAVPQSYQVGYLHAPTGSGKSTKVPAAYVVQGYNVLVLNPSVAATLGFGSFMSRAYGIDPNIRTGNRTVTTGAKLTYSTYGKFLADGGCSGGAYDVIICDECHAQDATSILGIGTVLDQAETAGVRLTVLATATPPGSITVPHSNIEEVALGSEGEIPFYGKAIPIALLKGGRHLIFCHSKKKCEEIASKLRGMGLNAVAYYRGLDVSV…
8	CAM56068.1	R123T, I132L, Y134R, D168Q	APITAYTQQTRGLLGTIVTSLTGRDKNVVTGEVQVLSTATQTFLGTTVGGVMWTVYHGAGSRTLAGVKRPALQMYTNVDQDLVGWPAPPGAKSLEPCACGSADLYLVTRDADVIPARRRGDSTASLLSPRPLARLKGSSGGPVMCPSGHVAGIFRAAVCTRGVAKALQFIPVETLSTQARSPSFSDNSTPPAVPQSYQVGYLHAPTGSGKSTKVPAAYVAQGYNVLVLNPSVAATLGFGSFMSRAYGIDPNIRTGNRTVTTGAKLTYSTYGKFLADGGCSGGAYDVIICDECHAQDATSILGIGTVLDQAETAGVRLTVLATATPPGSITVPHSNIEEVALGSEGEIPFYGKAIPMAQLKGGRHLIFCHSKKKCDEIASKLRGMGLNAVAYYRGLDVSI…
9	CAM56133.1	R123T, I132L, Y134C, V158A, D168Q	APITAYTQQTRDLLGTIVTSLTGRDKNVVTGEVQVLSTATQTFLGTTVGGVMWTVYHGAGSRTLAGAKHPALQMYTNVDQDLVGWPAPPGAKSLEPCACGSADLYLVTRDADVIPARRRGDSTASLISPRPLACLKGSSGGPIMCPLGHVVGIFRAAACTRGVAKSLQFIPVETLSTQARSPSFSDNSTPPAVPQSYQVGYLHAPTGSGKSTKVPAAYVAQGYDVLVLNPSVAATLGFGTYMSRAYGIDPNIRTGNRTVTTGAKLTYSTYGKFLADGGCSGGAYDVIICDECHAQDATSILGIGTVLDQAETAGVRLTVLATATPPGSITVPHPNIEEVALGPEGEIPFYGKAIPIALLKGGRHLIFCHSKKKCDELASKLRGMGLNAVAYYRGLDVSI…
10	CAM56110.1	R123S, I132L, Y134C, D168Q	APITAYAQQTRDLLGTIVTSLTGRDKNVVTGEVQVLSTTTQTFLGTTVGGVMWTVYHGAGSRTLAGAKHPALQMYTNVDQDLVGWPAPPGAKSLELCTCGSADLYLVTRDADVIPARRRGDSSASLLSPRPLACLKGSSGGPVMCPSGHVAGIFRAAVCTRGVAKALQFIPVETLSTQARSPSFSDNSTPPAVPQSYQVGYLHAPTGSGKSTKVPAAYVAQGYNVLVLNPSVAATLGFGSYMSRAYGIDPNIRTGNRTVTTGAKLTYSTYGKFLADGGCSGGAYDVIICDECHAQDATSILGIGTVLDQAETAGVRLTVLATATPPGSITVPHSNIEEVALGSEGEIPFYGKAIPIAQLKGGRHLIFCHSRKKCDELASKLRGMGLNAVAYYRGLDVSV…
11	CAM56178.1	R123T, I132L, Y134C, A156T, D168Q	APITAYTQQTRGLLGTIVTSLTGRDKNVVTGEVQVLSTATQTFLGTTVGGVMWTVYHGAGPRTLAGAKHPALQMYTNVDQDLVGWPAPPGAKSLEPCSCGSADLYLVTRDADVIPARRRGDSTASLLSPRPLACLKGSSGGPVMCPSGYVAGIFRTAVCTRGVAKALQFIPVETLSTQTRSPSFSDNSTPPAVPQSYQVGYLHAPTGSGKSTKVPAAYVAQGYNVLVLNPSVAATLGFGSFMSRAYGIDPNIRTGNRTVTTGAKLTYSTYGKFLADGGCSGGAYDVIICDECHAQDATSILGIGTVLDQAETAGVRLTVLATATPPGSITVPHSNIEEVALGSEGEIPFYGKAIPIAQLKGGRHLIFCHSKKKCDEIATKLRGMGLNAVAYYRGLDVSV…
12	CAM56188.1	R123T, I132L, Y134S, D168Q	APITAYAQQTRGLLGTIVTSLTGRDKNVVTGEIQVLSTATQTFLGTTVGGVMWTVYHGAGSRTLAGAKHPALQMYTNVDQDLVGWPAPPGAKSLEPCTCGSADLYLVTRDADVIPARRRGDSTASLLSPRPLASLKGSSGGPVMCPSGHVAGIFRAAVCTRGVAKALQFVPVETLSTQARSPSFSDNSTPPAVPQSYQVGYLHAPTGSGKSTKVPAAYVAQGYNVLVLNPSVAATLGFGSFMSRAYGIDPNIRTGNRTVTTGAKLTYSTYGKFLADGGCSGGAYDVIICDECHAQDATSILGIGTALDQAETAGVRPTVLATATPPGSIAVPHSNIEEMALGSEGEIPFYGKAIPIALLKGGRHLIFCHSKKKCDELASRLRGMGLNAVAYYRGLDVSV…
13	CAM56190.1	R123T, I132L, Y134C, D168Q, Q526R	APITAYAQQTRGLLGTIVTSLTGRDKNVVTGEIQVLSTATQTFLGTTVGGVMWTVYHGAGSRTLAGAKHPALQMYTNVDQDLVGWPAPPGAKSLEPCTCGSADLYLVTRDADVIPARRRGDSTASLLSPRPLACLKGSSGGPVMCPSGHVAGIFRAAVCTRGVAKALQFVPVETLSTQARSPSFSDNSTPPAVPQSYQVGYLHAPTGSGKSTKVPAAYVAQGYNVLVLNPSVAATLGFGSFMSRAYGIDPNIRTGNRTVTTGAKLTYSTYGKFLADGGCSGGAYDVIICDECHAQDATSILGIGTVLDQAETAGVRLTVLATATPPGSITVPHSNIEEVALGSEGEIPFYGKAIPIALLKGGRHLIFCHSKKKCDELASRLRGMGLNAVAYYRGLDVSV…
14	ADV78250.1	R123T, I132L, Y134T, C159V, D168Q	APITAYAQQTRGIFSTIVTSLTGRDNNEVTGHVQVLSTATQTFLGTTVGGVVWTVYHGAGSKSLAGKGRPWLQSYTNVDQDLVGWPAPPGARSSDPCTCGSSDLYLVTRDADVIPARRRGDSTASLLSPRPLATLKGSSGGPLLCPAGHVAGIFRAAVVTRGVAKSLQFIPVETLSTQARS
