# Supplementary material for: Pharmacophore-Assisted Covalent Docking Identifies a Potential Covalent Inhibitor for Drug-Resistant Genotype 3 Variants of Hepatitis C Viral NS3/4A Serine Protease
Source: Viruses. 2024 Aug 3;16(8):1250. doi: 10.3390/v16081250 (PMC11359326; doi:10.3390/v16081250)
Supplement: Supplementary file 1 [file viruses-16-01250-s001.zip › Supplementary Table S4 - Template identification for modeling HCV NS34A G3 variants using BLAST.xlsx]

## Sheet: Template Identification 
	Variant No.	Variant Identifier	PDB ID	Sequence Count	Sequence Coverage	Percentage Identity
	1	CAM56138.1	4B6E	683	96	79.19
			5WDX	649	92	79.56
			1CU1	645	91	82.03
			3O8B	666	91	82.03
			4B75	666	91	82.03
			4A92	666	91	81.98
	3	CAM56201.1	4B6E	683	96	79.34
			5WDX	649	92	79.24
			1CU1	645	91	82.19
			3O8B	666	91	82.19
			4B75	666	91	82.19
			4A92	666	91	82.14
	4	CAM56106.1	4B6E	683	96	79.64
			5WDX	649	92	79.71
			1CU1	645	91	82.51
			4b75	666	91	82.51
			3O8B	666	91	82.51
			4A92	666	91	82.46
	5	CAM56100.1	4B6E	683	95	79.19
			5WDX	649	92	79.24
			1CU1	645	90	82.03
			3O8B	666	91	82.03
			4B75	666	91	82.03
			4A92	666	91	81.98
	6	CAM56088.1	4B6E	683	96	78.88
			5WDX	649	92	79.21
			1CU1	645	91	81.56
			3O8B	666	91	81.56
			4B75	666	91	81.56
			4A92	666	91	81.76
	7	CAM56077.1	4B6E	683	96	78.88
			5WDX	649	92	79.24
			1CU1	645	91	81.56
			3O8B	666	91	81.56
			4B75	666	91	81.56
			4A92	666	91	81.5
	8	CAM56068.1	4B6E	683	96	78.88
			5WDX	649	92	79.56
			1CU1	645	91	81.72
			3O8B	666	91	81.72
			4B75	666	91	81.72
			4A92	666	91	81.66
	9	CAM56133.1	4B6E	683	96	79.34
			5WDX	649	92	79.71
			1CU1	645	91	82.19
			3O8B	666	91	82.19
			4B75	666	91	82.19
			4A92	666	91	82.14
	10	CAM56110.1	4B6E	683	96	79.19
			5WDX	649	92	79.24
			1CU1	645	91	82.03
			3O8B	666	91	82.03
			4B75	666	91	82.03
			4A92	666	91	81.98
	11	CAM56178.1	4B6E	683	96	79.34
			5WDX	649	92	79.56
			1CU1	645	91	82.19
			3O8B	666	91	82.19
			4B75	666	91	82.19
			4A92	666	91	82.14
	12	CAM56188.1	4B6E	683	96	79.03
			5WDX	649	92	78.92
			1CU1	645	91	81.88
			3O8B	666	91	81.88
			4B75	666	91	81.88
			4A92	666	91	81.82
	13	CAM56190.1	4B6E	683	96	79.49
			5WDX	649	92	79.4
			1CU1	645	91	82.35
			3O8B	666	91	82.35
			4B75	666	91	82.35
			4A92	666	91	82.3
	14	ADV78250.1	6P6S	203	98	85.39
			4A92	666	98	74.3
			4KTC	190	100	76.8
