# Supplementary material for: Pharmacophore-Assisted Covalent Docking Identifies a Potential Covalent Inhibitor for Drug-Resistant Genotype 3 Variants of Hepatitis C Viral NS3/4A Serine Protease
Source: Viruses. 2024 Aug 3;16(8):1250. doi: 10.3390/v16081250 (PMC11359326; doi:10.3390/v16081250)
Supplement: Supplementary file 1 [file viruses-16-01250-s001.zip › Supplementary Table S5 - Structural Evaluation of HCV NS34A G3 Varaint Models.xlsx]

## Sheet: Structural Assessment of Models
	Structural Assessment of Designed HCV NS3/4A G3 Variant Models
	Variant No.	Variant Identifier	ERRAT	VERIFY 3D	PROCHECK				FATCAT	FATCAT	ProSA	Molprobity
			Overall Quality Factor		Favoured Region	Additional Allowed Region	Generously Allowed Region	Disallowed Region	RMSD	Score	Z-score	Score
	1	CAM56138	94.8542	93.1	95.9	4.1	0	0	0.29	1844.03	-	1.592
	3	CAM56201	92.268	92.3	96.3	3.7	0	0	0.29	1844.06	-9.64	1.539
	4	CAM56106	91.8118	93.1	96.3	3.7	0	0	0.3	1843.54	-9.41	1.61
	5	CAM56100	94.1176	91.33	96	4	0	0	0.3	1843.84	-9.43	1.61
	6	CAM56088	94.0455	91.2	96.2	3.8	0	0	0.29	1867.78	-9.68	1.593
	7	CAM56077	94.271	91.97	96.2	3.8	0	0	0.28	1843.87	-9.46	1.614
	8	CAM56068	90.785	94.54	95.4	4.6	0	0	0.29	1844.17	-9.69	1.571
	9	CAM56133	92.0826	91.33	95.4	4.6	0	0	0.29	1843.68	-9.71	1.586
	10	CAM56110	92.5477	94.38	95.2	4.8	0	0	0.29	1844.05		1.612
	11	CAM56178	94.7009	93.28	95.2	4.8	0	0	0.29	1867.34	-9.64	1.545
	12	CAM56188	91.3345	92.13	96	4	0	0	0.28	1843.97	-9.69	1.591
	13	CAM56190.1	95.4861	92.78	96	4	0	0	0.3	1843.72	-9.75	1.546
	14	ADV78250.1	92.8105	-	96.6	3.4	0	0	0.28	526.77	-	1.5
