# Supplementary material for: Pharmacophore-Assisted Covalent Docking Identifies a Potential Covalent Inhibitor for Drug-Resistant Genotype 3 Variants of Hepatitis C Viral NS3/4A Serine Protease
Source: Viruses. 2024 Aug 3;16(8):1250. doi: 10.3390/v16081250 (PMC11359326; doi:10.3390/v16081250)
Supplement: Supplementary file 1 [file viruses-16-01250-s001.zip › Supplementary Table S6 - List of Inhibitors reported for HCV NS34A.xlsx]

## Sheet: List of Inhibitors
Sr. No.	PDB ID	Inhibitor Name	InChI Key
1	6PIX	(WK-25)	JHVLSCWOJLKPBO-YUQLSXBWSA-N
2	6PIY	(NR02-61)	PDBMENIRROXLPP-AJUMDJHNSA-N
3	6PJ1	MK- 5172	QHOOZSSNIATKFV-ZCNUFEDYSA-N
4	6PIV	(NR03-77)	MKIVCMAHUCRSFE-BGDMHFRTSA-N
5	6PIW	(NR03-67)	KEEDIVMPHGFNOV-RESPDZEUSA-N
6	6PJ0	(NR01-97)	LKXFEIUKEHYFPB-MLMXUIFMSA-N
7	6PJ2	(AJ-65)	YXHBAPZQSVEYEM-OGCRZQBGSA-N
8	6PIU	(NR03-68)	VQGVGKGKOCWGDC-XBNKLCFMSA-N
9	7D5L	BMS-986144	IJNUZTYJYYUXSD-SMNGPBTOSA-N
10	5EQR	(NR03-68)	YUWURHBDLJOUAP-JSZLBQEHSA-N
11	5EQS	(NR03-68)	XRWSZZJLZRKHHD-WVWIJVSJSA-N
12	5ESB	Vaniprevir	KUQWGLQLLVFLSM-ONAXAZCASA-N
13	5ETX	MK-5172	QHOOZSSNIATKFV-ZCNUFEDYSA-N
14	6CVW	MK-5172	QHOOZSSNIATKFV-ZCNUFEDYSA-N
15	5EPY	(MK-5172 P1-P3 macrocyclic analogue)	YCYCBCSJYGZXLL-GTGBOCSISA-N
16	5EPN	(MK-5172 P1-P3 macrocyclic analogue)	YCYCBCSJYGZXLL-GTGBOCSISA-N
17	4A92	F9K	JSGPAIBYTVNGSI-ZBBLQTOUSA-N
18	6NZT	Voxilaprevir	MZBLZLWXUBZHSL-FZNJKFJKSA-N
19	5EQQ	(MK-5172 linear analogue)	QHOOZSSNIATKFV-ZCNUFEDYSA-N
20	2FM2	SCH446211	WHFNHDUMWYGJDL-WYFABNACSA-N
21	3RC6		-
22	6NZV	L9J Compound 12	DPVUWLGHRRXAAN-SWWTZLGTSA-N
23	6PIZ	(NR02-24)	NZMACXRFJSDAOU-DHXLEGBSSA-N
24	6C2M	SUE	OBMNJSNZOWALQB-NCQNOWPTSA-N
25	4TYD	azetidine inhibitors (3EO)	DGCPGLRWAMIHKS-GYSPVFRISA-N
26	3M5L	TMN-191	YUWURHBDLJOUAP-JSZLBQEHSA-N
27	3M5N	4B5A	-
28	3M5M	N/A	-
29	3M5O	5A5B	-
30	4A1V	CP5-46A-4D5E	-
31	2OBO	SCH476776	LJEXABSCSDSMLF-XREYTECCSA-N
32	6DIT	GKJ	XMVGSOUFSMLCKC-OJHKTYPMSA-N
33	6DIR	GKA	YOHPIODWEANJQZ-UYLSUIKTSA-N
34	4U01	39W	WCUAGYIETHEUQO-MULYSJGUSA-N
35	4WF8	Asunaprevir	XRWSZZJLZRKHHD-WVWIJVSJSA-N
36	6UE3	9H4	OCYIAXNHVLIDIT-IIVIQOIMSA-N
37	3SUE	MK-5172	QHOOZSSNIATKFV-ZCNUFEDYSA-N
38	3SUF	MK-5172	QHOOZSSNIATKFV-ZCNUFEDYSA-N
39	3SUG	MK-5172	QHOOZSSNIATKFV-ZCNUFEDYSA-N
40	3SUD	MK-5172	QHOOZSSNIATKFV-ZCNUFEDYSA-N
41	5VOJ	JZ01-15, an analogue of 5172-mcP1P3	OCYIAXNHVLIDIT-IIVIQOIMSA-N
42	5VP9	AM-07, an analogue of 5172-mcP1P3	XPJKLRKWYFSTBR-LZFWIHPHSA-N
43	2GVF	SCH419021	RJPSYFVTRHPRGV-HVHRWFTHSA-N
44	6P6Q	Grazoprevir	OBMNJSNZOWALQB-NCQNOWPTSA-N
45	4A1T	DTT	VHJLVAABSRFDPM-IMJSIDKUSA-N
46	6CVY	FHD	GCSLYGDUYMRXAE-BTMIYQIWSA-N
47	6CVX	FH4	-
48	6C2N	Danoprevir	YUWURHBDLJOUAP-JSZLBQEHSA-N
49	6P6T	Glecaprevir	MLSQGNCUYAMAHD-ITNVBOSISA-N
50	6P6V	Glecaprevir	MLSQGNCUYAMAHD-ITNVBOSISA-N
51	6P6Z	Glecaprevir	MLSQGNCUYAMAHD-ITNVBOSISA-N
52	6P6M	Glecaprevir	MLSQGNCUYAMAHD-ITNVBOSISA-N
53	6P6L	Glecaprevir	MLSQGNCUYAMAHD-ITNVBOSISA-N
54	6P6O	Glecaprevir	MLSQGNCUYAMAHD-ITNVBOSISA-N
55	6P6S	Glecaprevir	MLSQGNCUYAMAHD-ITNVBOSISA-N
56	6P6R	Glecaprevir	MLSQGNCUYAMAHD-ITNVBOSISA-N
57	2F9U	5NH	YGRWTFVDMXHDOB-KTARVVEZSA-N
58	2OBQ	SCH503034	-
59	2OC1	HU2	KWTWSYDWITXSOY-IMAVGDMBSA-N
60	2A4G	SCH225724	CSOCTFLGSKTNFD-DZXSPZCNSA-N
61	3SU0	Danoprevir	YUWURHBDLJOUAP-JSZLBQEHSA-N
62	3SU1	Danoprevir	YUWURHBDLJOUAP-JSZLBQEHSA-N
63	3SU2	Danoprevir	YUWURHBDLJOUAP-JSZLBQEHSA-N
64	3SU3	Vaniprevir	KUQWGLQLLVFLSM-ONAXAZCASA-N
65	3SU4	Vaniprevir	KUQWGLQLLVFLSM-ONAXAZCASA-N
66	3SU5	Vaniprevir	KUQWGLQLLVFLSM-ONAXAZCASA-N
67	3SV7	Telaprevir	FTZGWEAUHOMNIG-FJRGXGLZSA-N
68	4WH6	Asunaprevir	XRWSZZJLZRKHHD-WVWIJVSJSA-N
69	4WH8	Asunaprevir	XRWSZZJLZRKHHD-WVWIJVSJSA-N
70	2OC8	U5G(boceprevir)	FEBWCINGHXXUCV-GFLQDLJJSA-N
71	2OC7	HU4	WRVVRHORVNXEJF-YFNVTMOMSA-N
72	2OC0	HU1	LFKITAOQQDIAJF-YFNVTMOMSA-N
73	3RC4		-
74	6DIS	GKG	ZOQBCVXDXFPSSL-DDAYHPHASA-N
75	6DIV	GKA	YOHPIODWEANJQZ-UYLSUIKTSA-N
76	6DIU	GKM	BFDKJVNQRNACCV-VDSHMUBGSA-N
77	6DIW	GKG	ZOQBCVXDXFPSSL-DDAYHPHASA-N
78	6DIQ	-	KNHVGXZTFPBTRE-VQPXEURISA-N
79	6C2O	Danoprevir	YUWURHBDLJOUAP-JSZLBQEHSA-N
80	3RC5	-	-
81	2A4Q	FNH	MRGBFMHIJSOQIX-IMJQVECRSA-N
82	1DY9	2ZF	WXVMZATZAOHPFR-AVGNSLFASA-N
83	1DY8	0F7	IXLOEMUNKMDCDV-CAIZAGQASA-N
84	2F9V	BN6	PLFWZBVXDUFZCY-ZVVXMFRTSA-N
85	3SU6	vaniprevir	KUQWGLQLLVFLSM-ONAXAZCASA-N
86	3SV6	Telaprevir	FTZGWEAUHOMNIG-FJRGXGLZSA-N
87	3SV8	Telaprevir	FTZGWEAUHOMNIG-FJRGXGLZSA-N
88	3SV9	Telaprevir	FTZGWEAUHOMNIG-FJRGXGLZSA-N
89	1RTL	CPX	GCDRFILPPBOJLM-UFYCRDLUSA-N
90	6VDM	glecaprevir	MLSQGNCUYAMAHD-ITNVBOSISA-N
91	6VDL	glecaprevir	MLSQGNCUYAMAHD-ITNVBOSISA-N
92	1DXP	-	-
93	4KTC	1X3	VQZYSHWAKCNHJX-IVYVMHIUSA-N
94	2QV1		-
95	2OIN	SAH	-
96	3LON	NNA(narlaprevir)	BZXRATSZUNDEEV-FZFXNXQRSA-N
97	3LOX	MCX(Boceprevir)	FEBWCINGHXXUCV-GFLQDLJJSA-N
98	4K8B	1RR	YRUPMLSBJQBAAC-LSSONSMQSA-N
99	4B73	4VA	DXPCUPMRYIXTFI-BLLLJJGKSA-O
100	4B75	4VA	DXPCUPMRYIXTFI-BLLLJJGKSA-O
101	4B76	PW1	OPHNCLQYKIKHON-UHFFFAOYSA-O
102	3EYD	BE8 (Inhibitor Derived from a Boronic Acid)	KGZWDDBJGGJYLY-WKOLOUIMSA-N
103	4NWL	bms-650032 (2R9)	XRWSZZJLZRKHHD-WVWIJVSJSA-N
104	4I32	1BV (compound 4)	AXTJAJXOHLUNEA-PWSUYJOCSA-N
105	4I33	1BV (compound 4)	ZHIQOLBHZJFLCW-QVARATBXSA-N
106	3OYP	0Y8	AXTJAJXOHLUNEA-PWSUYJOCSA-N
107	1W3C	Dn1 (Peptidomimetic)	BEFPIHVRQQQFFB-QUPVEMFASA-N
108	4NWK	2R8 bms-605339	IYWRCNFZPNEADN-CXODAYGWSA-N
109	2XNI	inhibitor derived from amino cyclic boronates	TWUMYENOHGWFCN-UHFFFAOYSA-N
110	6BQJ	Z1B(COMPOUND 16)	LGOOHMFDMLUYDW-RXAGJDKHSA-N
111	6BQK	Z1E(COMPOUND 18)	PSVSXONHXYMVQH-GGFAASIMSA-N
112	2A4R	BNH	VZZMJPCOMQVXJP-ZHTHUIBPSA-N
