# Supplementary material for: Pharmacophore-Assisted Covalent Docking Identifies a Potential Covalent Inhibitor for Drug-Resistant Genotype 3 Variants of Hepatitis C Viral NS3/4A Serine Protease
Source: Viruses. 2024 Aug 3;16(8):1250. doi: 10.3390/v16081250 (PMC11359326; doi:10.3390/v16081250)
Supplement: Supplementary file 1 [file viruses-16-01250-s001.zip › Supplementary Table S7 - List of ligands filtered for docking .xlsx]

## Sheet: Sheet1
Filtered Ligands	RMSD	Druglikeness	Mutagenic	Tumorigenic	cLogP	cLogS	Polar Surface Area	Reproductive Effective	Irritant
MCULE-8833409827	0.136	-2.054	none	none	-0.083	-1.756	120.68	none	none
MCULE-1484386419 CSC099207319	0.107	-1.454	none	none	0.05	-1.634	122.56	none	none
MCULE-3125983931	0.152	0.286	none	none	-0.264	-2.5	149.43	none	none
MCULE-6996883711	0.153	-4.584	none	none	-0.23	-1.84	89.95	none	none
MCULE-1991530231 CSC030926131 PubChem-120718039 PubChem-64082744	0.133	-3.964	none	none	-0.266	-1.344	103.61	none	none
MCULE-2062469336	0.151	-2.211	none	none	0.031	-2.772	107.59	none	none
MCULE-7109500494	0.127	-1.755	none	none	-0.073	-1.536	55.56	none	none
MCULE-4512069737	0.127	-1.755	none	none	-0.073	-1.536	55.56	none	none
MCULE-7726130433 MolPort-030-061-487 PubChem-74248117	0.151	-0.906	none	none	-1.421	-1.517	90.9	none	none
MCULE-7481178912	0.101	-2.498	none	none	-0.033	-1.85	99.87	none	none
CHEMBL1642101 PubChem-53321317	0.142	-8.91	none	none	0.953	-3.17	120.8	none	none
CHEMBL1642089 PubChem-53321314	0.15	-9.329	none	none	0.568	-2.636	130.03	none	none
CHEMBL146647	0.108	-23.348	none	none	-1.335	-2.495	208.93	none	none
CHEMBL1642095 PubChem-53323971	0.133	-21.62	none	none	0.564	-3.856	166.62	none	none
CHEMBL569970 PubChem-45485999	0.121	-0.402	none	none	-0.488	-1.886	129.16	none	none
CHEMBL1642088 PubChem-53321796	0.137	-9.345	none	none	1.115	-3.466	146.1	none	none
CHEMBL48078	0.126	-0.635	none	none	0.741	-4.066	121.53	none	none
CHEMBL40473 PubChem-10426654	0.151	-3.499	none	none	-4.795	-1.043	138.75	none	none
CHEMBL118623 PubChem-44345449	0.126	-23.944	none	none	-0.119	-2.556	100.62	none	none
MolPort-019-931-867 MCULE-5985294452 PubChem-51136324	0.145	-1.215	none	none	-1.2	-0.83	110.38	none	none
MolPort-041-941-026 CSC057282757 MCULE-4931664472 MCULE-5893713967 PubChem-119359624 ZINC000236773823	0.162	-5.07	none	none	-0.187	-3.62	96.59	none	none
MolPort-035-705-718 PubChem-14140130	0.148	-0.635	none	none	-0.07	-3.299	57.15	none	none
MolPort-004-347-776 CSC027645406 MCULE-5493678515 PubChem-24707000	0.163	-5.003	none	none	-0.156	-2.035	86.71	none	none
MolPort-030-061-487 MCULE-7726130433 PubChem-74248117	0.151	-0.906	none	none	-1.421	-1.517	90.9	none	none
MolPort-019-936-758 MCULE-5339263533 PubChem-56776181	0.16	-2.131	none	none	0.029	-2.62	109.36	none	none
MolPort-041-118-245 CSC027401371 MCULE-5476994062 PubChem-121699063	0.149	-2.78	none	none	-0.299	-1.678	90.28	none	none
PubChem-60078265	0.105	-8.594	none	none	0.315	-1.772		none	none
PubChem-92262451 ZINC000005386027	0.09	-4.309	none	none	-1.12	-1.215		none	none
PubChem-83732976	0.077	-3.009	none	none	-0.645	-3.349		none	none
PubChem-35206353	0.108	-2.323	none	none	1.055	-4.927		none	none
PubChem-60995772	0.107	-5.7	none	none	0.74	-2.91		none	none
PubChem-61005174	0.107	-5.7	none	none	0.74	-2.91		none	none
PubChem-134998392	0.105	-14.042	none	none	0.798	-2.049		none	none
PubChem-18709381	0.083	-0.847	none	none	0.112	-2.112		none	none
PubChem-68618603	0.1	-3.29	none	none	-1.782	-2.904		none	none
PubChem-20474236	0.088	-5.989	none	none	-0.071	-3.27		none	none
PubChem-13782253 MolPort-039-333-538	0.096	-12.097	none	none	-0.332	-1.108		none	none
PubChem-102655203	0.077	-3.022	none	none	-0.303	-2.244		none	none
PubChem-134843897	0.107	-8.235	none	none	1.01	-3.661		none	none
PubChem-106387343	0.1	-2.05	none	none	0.75	-2.937		none	none
PubChem-101649567	0.105	-0.592	none	none	0.883	-2.972		none	none
PubChem-135186521	0.093	-6.284	none	none	0.166	-3.497		none	none
PubChem-113414507	0.102	-4.845	none	none	-0.084	-2.63		none	none
PubChem-138109656 ZINC001772575849	0.073	-17.44	none	none	0.258	-1.338		none	none
PubChem-117225072	0.106	-2.113	none	none	-0.146	-1.732		none	none
PubChem-53483572	0.1	-0.26	none	none	0.025	-2.103		none	none
PubChem-68905820	0.103	-0.88	none	none	0.624	-3.004		none	none
PubChem-116197524	0.08	-0.51	none	none	-0.527	-1.78		none	none
ZINC000248087869 PubChem-124814184	0.148	-0.635	none	none	-0.07	-3.299	57.15	none	none
ZINC000019169334 ZINC19169334 MCULE-6771987800 MolPort-003-906-834 PubChem-3623507	0.121	-4.318	none	none	-2.126	-3.245	155.7	none	none
ZINC000033431730	0.154	-0.443	none	none	0.609	-5.074	97.66	none	none
ZINC000033436106	0.152	-0.443	none	none	0.953	-5.418	97.66	none	none
ZINC000069699939 ZINC69699939 PubChem-95317197	0.115	-9.497	none	none	-0.087	-2.787	142.89	none	none
ZINC000010326095 PubChem-19061962	0.137	-3.326	none	none	0.174	-4.817	159.01	none	none
ZINC000144013954 PubChem-68274274	0.14	-18.562	none	none	0.109	-1.379	71.06	none	none
ZINC000097759304 PubChem-97939120	0.155	-0.906	none	none	-1.421	-1.517	90.9	none	none
ZINC000005386027 PubChem-92262451	0.09	-4.309	none	none	-1.12	-1.215	120.62	none	none
ZINC000017108085	0.099	-4.309	none	none	-1.12	-1.215	120.62	none	none
ZINC000299767696 MolPort-039-105-090	0.137	-0.24	none	none	0.363	-2.442	99.24	none	none
ZINC000237027948 PubChem-124684248	0.15	-2.769	none	none	0.107	-1.978	90.28	none	none
ZINC000299801324	0.132	-1.14	none	none	0.257	-2.827	108.47	none	none
ZINC000299744462	0.149	-4.535	none	none	1.016	-2.518	90.28	none	none
ZINC000299744461	0.151	-4.535	none	none	1.016	-2.518	90.28	none	none
ZINC000101318376	0.147	-3.591	none	none	0.785	-3.109	147.02	none	none
ZINC000014538403 ZINC14538403 PubChem-26142118	0.148	-4.268	none	none	0.973	-3.496	103.71	none	none
