# Supplementary material for: Pharmacophore-Assisted Covalent Docking Identifies a Potential Covalent Inhibitor for Drug-Resistant Genotype 3 Variants of Hepatitis C Viral NS3/4A Serine Protease
Source: Viruses. 2024 Aug 3;16(8):1250. doi: 10.3390/v16081250 (PMC11359326; doi:10.3390/v16081250)
Supplement: Supplementary file 1 [file viruses-16-01250-s001.zip › Supplementary Table S8 - List of compounds obtained using covalent docking.xlsx]

## Sheet: Covalent Docking Results
Variant No.	Molecule Name	InChI Key	RMSD	Druglikeness	Mutagenic	Tumorigenic	cLogP	cLogS	Polar Surface Area	Reproductive Effective	Irritant	Docking Score
1	CHEMBL569970	SBAPVTULULLUNS-UFKCZRCXSA-N	0.121	-0.402	none	none	-0.488	-1.886	129.16	none	none	-6.588
	PubChem-45485999	SBAPVTULULLUNS-UFKCZRCXSA-N	0.121	-0.402	none	none	-0.488	-1.886	129.16	none	none	-6.588
	CHEMBL1642089	BJOUZNILPOQNSW-JTQLQIEISA-N	0.135	-0.392	none	none	-0.816	-2.049	130.04	none	none	-3.57
	PubChem-53321314	BJOUZNILPOQNSW-JTQLQIEISA-N	0.135	-0.392	none	none	-0.816	-2.049	130.04	none	none	-3.57
	CHEMBL1642088	RNVAHGYKYYBKRL-JTQLQIEISA-N	0.18	-0.306	none	none	-0.983	-1.592	146.03	none	none	-3.829
	PubChem-53321796	RNVAHGYKYYBKRL-JTQLQIEISA-N	0.18	-0.306	none	none	-0.983	-1.592	146.03	none	none	-3.829
2	CHEMBL569970	SBAPVTULULLUNS-UFKCZRCXSA-N	0.121	-0.402	none	none	-0.488	-1.886	129.16	none	none	-5.308
	PubChem-45485999	SBAPVTULULLUNS-UFKCZRCXSA-N	0.121	-0.402	none	none	-0.488	-1.886	129.16	none	none	-5.308
	CHEMBL1642089	BJOUZNILPOQNSW-JTQLQIEISA-N	0.135	-0.392	none	none	-0.816	-2.049	130.04	none	none	-4.527
	PubChem-53321314	BJOUZNILPOQNSW-JTQLQIEISA-N	0.135	-0.392	none	none	-0.816	-2.049	130.04	none	none	-4.527
4	CHEMBL569970	SBAPVTULULLUNS-UFKCZRCXSA-N	0.121	-0.402	none	none	-0.488	-1.886	129.16	none	none	-6.397
	PubChem-45485999	SBAPVTULULLUNS-UFKCZRCXSA-N	0.121	-0.402	none	none	-0.488	-1.886	129.16	none	none	-6.397
	CHEMBL1642089	BJOUZNILPOQNSW-JTQLQIEISA-N	0.135	-0.392	none	none	-0.816	-2.049	130.04	none	none	-5.338
	PubChem-53321314	BJOUZNILPOQNSW-JTQLQIEISA-N	0.135	-0.392	none	none	-0.816	-2.049	130.04	none	none	-5.338
	CHEMBL1642088	RNVAHGYKYYBKRL-JTQLQIEISA-N	0.18	-0.306	none	none	-0.983	-1.592	146.03	none	none	-4.358
	PubChem-53321796	RNVAHGYKYYBKRL-JTQLQIEISA-N	0.18	-0.306	none	none	-0.983	-1.592	146.03	none	none	-4.358
	PubChem-134843897	WLBUZBUEFMBZAF-UHFFFAOYSA-M	0.107	-8.235	none	none	1.01	-3.661	142.01	none	none	-4.255
5	CHEMBL569970	SBAPVTULULLUNS-UFKCZRCXSA-N	0.121	-0.402	none	none	-0.488	-1.886	129.16	none	none	-5.986
	PubChem-45485999	SBAPVTULULLUNS-UFKCZRCXSA-N	0.121	-0.402	none	none	-0.488	-1.886	129.16	none	none	-5.986
	CHEMBL1642088	RNVAHGYKYYBKRL-JTQLQIEISA-N	0.18	-0.306	none	none	-0.983	-1.592	146.03	none	none	-4.722
	PubChem-53321796	RNVAHGYKYYBKRL-JTQLQIEISA-N	0.18	-0.306	none	none	-0.983	-1.592	146.03	none	none	-4.722
6	CHEMBL569970	SBAPVTULULLUNS-UFKCZRCXSA-N	0.121	-0.402	none	none	-0.488	-1.886	129.16	none	none	-5.101
	PubChem-45485999	SBAPVTULULLUNS-UFKCZRCXSA-N	0.121	-0.402	none	none	-0.488	-1.886	129.16	none	none	-5.101
	CHEMBL1642088	RNVAHGYKYYBKRL-JTQLQIEISA-N	0.18	-0.306	none	none	-0.983	-1.592	146.03	none	none	-4.248
	PubChem-53321796	RNVAHGYKYYBKRL-JTQLQIEISA-N	0.18	-0.306	none	none	-0.983	-1.592	146.03	none	none	-4.248
	CHEMBL1642089	BJOUZNILPOQNSW-JTQLQIEISA-N	0.135	-0.392	none	none	-0.816	-2.049	130.04	none	none	-3.76
	PubChem-53321314	BJOUZNILPOQNSW-JTQLQIEISA-N	0.135	-0.392	none	none	-0.816	-2.049	130.04	none	none	-3.76
7	CHEMBL569970	SBAPVTULULLUNS-UFKCZRCXSA-N	0.121	-0.402	none	none	-0.488	-1.886	129.16	none	none	-5.395
	PubChem-45485999	SBAPVTULULLUNS-UFKCZRCXSA-N	0.121	-0.402	none	none	-0.488	-1.886	129.16	none	none	-5.395
	PubChem-134843897	WLBUZBUEFMBZAF-UHFFFAOYSA-M	0.107	-8.235	none	none	1.01	-3.661	142.01	none	none	-3.976
8	CHEMBL569970	SBAPVTULULLUNS-UFKCZRCXSA-N	0.121	-0.402	none	none	-0.488	-1.886	129.16	none	none	-5.63
	PubChem-45485999	SBAPVTULULLUNS-UFKCZRCXSA-N	0.121	-0.402	none	none	-0.488	-1.886	129.16	none	none	-5.63
	CHEMBL1642088	RNVAHGYKYYBKRL-JTQLQIEISA-N	0.18	-0.306	none	none	-0.983	-1.592	146.03	none	none	-4.476
	PubChem-53321796	RNVAHGYKYYBKRL-JTQLQIEISA-N	0.18	-0.306	none	none	-0.983	-1.592	146.03	none	none	-4.476
9	CHEMBL569970	SBAPVTULULLUNS-UFKCZRCXSA-N	0.121	-0.402	none	none	-0.488	-1.886	129.16	none	none	-5.184
	PubChem-45485999	SBAPVTULULLUNS-UFKCZRCXSA-N	0.121	-0.402	none	none	-0.488	-1.886	129.16	none	none	-5.184
	PubChem-134843897	WLBUZBUEFMBZAF-UHFFFAOYSA-M	0.107	-8.235	none	none	1.01	-3.661	142.01	none	none	-4.074
	CHEMBL1642089	BJOUZNILPOQNSW-JTQLQIEISA-N	0.135	-0.392	none	none	-0.816	-2.049	130.04	none	none	-2.991
	PubChem-53321314	BJOUZNILPOQNSW-JTQLQIEISA-N	0.135	-0.392	none	none	-0.816	-2.049	130.04	none	none	-2.991
10	CHEMBL569970	SBAPVTULULLUNS-UFKCZRCXSA-N	0.121	-0.402	none	none	-0.488	-1.886	129.16	none	none	-4.722
	PubChem-45485999	SBAPVTULULLUNS-UFKCZRCXSA-N	0.121	-0.402	none	none	-0.488	-1.886	129.16	none	none	-4.722
	PubChem-134843897	WLBUZBUEFMBZAF-UHFFFAOYSA-M	0.107	-8.235	none	none	1.01	-3.661	142.01	none	none	-3.61
11	CHEMBL569970	SBAPVTULULLUNS-UFKCZRCXSA-N	0.121	-0.402	none	none	-0.488	-1.886	129.16	none	none	-4.169
	PubChem-45485999	SBAPVTULULLUNS-UFKCZRCXSA-N	0.121	-0.402	none	none	-0.488	-1.886	129.16	none	none	-4.169
	CHEMBL1642089	BJOUZNILPOQNSW-JTQLQIEISA-N	0.135	-0.392	none	none	-0.816	-2.049	130.04	none	none	-3.261
	PubChem-53321314	BJOUZNILPOQNSW-JTQLQIEISA-N	0.135	-0.392	none	none	-0.816	-2.049	130.04	none	none	-3.261
	CHEMBL1642088	RNVAHGYKYYBKRL-JTQLQIEISA-N	0.18	-0.306	none	none	-0.983	-1.592	146.03	none	none	-1.953
	PubChem-53321796	RNVAHGYKYYBKRL-JTQLQIEISA-N	0.18	-0.306	none	none	-0.983	-1.592	146.03	none	none	-1.953
12	CHEMBL569970	SBAPVTULULLUNS-UFKCZRCXSA-N	0.121	-0.402	none	none	-0.488	-1.886	129.16	none	none	-5.288
	PubChem-45485999	SBAPVTULULLUNS-UFKCZRCXSA-N	0.121	-0.402	none	none	-0.488	-1.886	129.16	none	none	-5.288
	CHEMBL1642089	BJOUZNILPOQNSW-JTQLQIEISA-N	0.135	-0.392	none	none	-0.816	-2.049	130.04	none	none	-4.026
	PubChem-53321314	BJOUZNILPOQNSW-JTQLQIEISA-N	0.135	-0.392	none	none	-0.816	-2.049	130.04	none	none	-4.026
	PubChem-134843897	WLBUZBUEFMBZAF-UHFFFAOYSA-M	0.107	-8.235	none	none	1.01	-3.661	142.01	none	none	-3.488
13	CHEMBL569970	SBAPVTULULLUNS-UFKCZRCXSA-N	0.121	-0.402	none	none	-0.488	-1.886	129.16	none	none	-5.392
	PubChem-45485999	SBAPVTULULLUNS-UFKCZRCXSA-N	0.121	-0.402	none	none	-0.488	-1.886	129.16	none	none	-5.392
	PubChem-134843897	WLBUZBUEFMBZAF-UHFFFAOYSA-M	0.107	-8.235	none	none	1.01	-3.661	142.01	none	none	-3.492
	CHEMBL1642088	RNVAHGYKYYBKRL-JTQLQIEISA-N	0.18	-0.306	none	none	-0.983	-1.592	146.03	none	none	-3.024
	PubChem-53321796	RNVAHGYKYYBKRL-JTQLQIEISA-N	0.18	-0.306	none	none	-0.983	-1.592	146.03	none	none	-3.024
14	CHEMBL569970	SBAPVTULULLUNS-UFKCZRCXSA-N	0.121	-0.402	none	none	-0.488	-1.886	129.16	none	none	-6.153
	PubChem-45485999	SBAPVTULULLUNS-UFKCZRCXSA-N	0.121	-0.402	none	none	-0.488	-1.886	129.16	none	none	-6.153
	CHEMBL1642089	BJOUZNILPOQNSW-JTQLQIEISA-N	0.135	-0.392	none	none	-0.816	-2.049	130.04	none	none	-3.755
	PubChem-53321314	BJOUZNILPOQNSW-JTQLQIEISA-N	0.135	-0.392	none	none	-0.816	-2.049	130.04	none	none	-3.755
	CHEMBL1642088	RNVAHGYKYYBKRL-JTQLQIEISA-N	0.18	-0.306	none	none	-0.983	-1.592	146.03	none	none	-3.967
	PubChem-53321796	RNVAHGYKYYBKRL-JTQLQIEISA-N	0.18	-0.306	none	none	-0.983	-1.592	146.03	none	none	-3.967
